# Supplementary material for: SOXC Enhances NGN2‐Mediated Reprogramming of Glioblastoma Cells Into Neuron‐Like Cells by Modulating RhoA and RAC1/CDC42 Pathway Activity
Source: CNS Neurosci Ther. 2024 Oct 10;30(10):e70075. doi: 10.1111/cns.70075 (PMC11467166; doi:10.1111/cns.70075)
Supplement: Supplementary file 8 — TABLES1 A comprehensive list of differentially expressed genes obtained from RNA‐seq, used for heatmap plotting. [file CNS-30-e70075-s009.xlsx]

## Sheet: RNAseq Heat MAP
NAME(Fold change)	3S11	3N	3NS11	5NS11	7NS11
INSM1	772.05	2251.39	2705.54	7003.21	6682.63
MYCL1	52.9244	97.6698	213.544	160.213	108.512
C11orf96	37.5669	275.537	141.864	282.859	244.571
HES6	16.4905	81.0528	127.351	46.3751	21.8326
RCOR2	37.8083	27.471	102.006	110.351	96.7131
GKAP1	3.36102	56.2168	81.5538	40.8742	20.4771
SOX11	177.509	6.09337	70.4076	97.9735	78.3858
CPE	9.14663	57.6149	64.3751	40.2506	28.9045
SERPINI1	3.44074	25.4512	60.878	37.0972	30.0902
PCDHB14	19.3072	27.951	49.5121	65.4445	81.0006
ATOH8	17.161	25.5291	48.7524	27.1316	13.7102
C8orf46	2.2845	23.1588	45.2003	22.8536	14.1995
PCBP4	11.3082	22.4964	39.7786	47.5848	40.3733
KLHL4	11.8361	42.3004	39.0143	13.6451	7.74427
GAA	21.8364	13.8181	37.9437	77.8411	76.6998
GMIP	16.7107	28.3192	34.8028	47.1201	47.0496
LPAR2	14.6202	30.1407	34.193	49.793	43.663
NREP	7.82136	8.8117	22.6461	30.7103	27.6177
MAP2	5.84811	9.70225	22.4061	24.8651	25.2787
DUSP6	9.33675	21.969	21.3338	23.172	8.32448
ASS1	4.62739	43.4002	19.737	16.6439	15.9111
TMEM158	3.73702	24.6603	18.6363	7.54588	2.59246
PLD3	7.26101	13.1825	18.567	20.1806	17.5188
ZC3H12C	2.63869	6.90514	16.3096	9.13738	6.79743
CD24	20.5777	4.66905	16.2798	21.2412	17.9822
IGSF3	13.89	8.6187	16.1499	9.38697	11.0269
ZMAT4	2.41829	23.7236	15.7185	9.96804	6.74968
MXI1	15.1903	7.15107	15.3048	11.584	8.05537
SNN	13.7251	6.6233	14.9563	40.0594	38.9197
ANTXR2	4.63539	9.70447	13.2817	9.39719	6.27698
ENC1	2.3705	5.45111	13.2759	6.15402	5.72962
PTK7	13.0066	6.96609	13.1073	9.46682	6.28621
DBN1	13.1113	6.77894	13.1021	17.2683	14.5736
CCNG2	5.69072	6.70218	12.7522	11.6127	8.62611
PCDHGA1,PCDHGA10,PCDHGA11,PCDHGA12,PCDHGA2,PCDHGA3,PCDHGA4,PCDHGA5,PCDHGA6,PCDHGA7,PCDHGA8,PCDHGA9,PCDHGB1,PCDHGB2,PCDHGB3,PCDHGB4,PCDHGB5,PCDHGB6,PCDHGB7,PCDHGC3,PCDHGC4,PCDHGC5	6.46132	6.90657	12.7459	11.0182	13.7741
SOX4	2.35394	11.9187	11.9211	5.42484	3.93856
ZBTB18	2.01365	9.87876	11.7059	8.22155	5.72494
GADD45A	2.03245	12.3584	11.6237	11.2764	8.2305
SYT1	3.25494	6.93055	11.4564	14.9842	12.1644
SIPA1L2	5.14282	7.70882	11.4157	7.74878	4.43612
DPYSL4	25.5984	4.42848	11.3588	14.0629	13.71
KDM5B	11.3657	5.18075	11.3464	10.9635	9.13972
KLHL24	4.24255	5.01472	11.2352	8.5921	8.10398
GNG2	5.56793	4.67751	10.7342	14.2251	13.0132
AKAP2,PALM2,PALM2-AKAP2	6.0714	14.7332	10.4837	5.56334	2.88064
APBA2	8.0226	6.25838	10.0381	7.5203	7.01421
RALGDS	5.65838	4.35068	9.9007	7.82673	9.6325
HLA-A	5.19139	9.75823	9.79992	4.96691	2.7903
PXDN	18.3326	7.34901	9.68324	10.966	11.8092
TUBA1A	9.29606	3.47126	9.66715	10.9926	10.6512
AFAP1	2.81136	4.89999	9.29761	7.4667	7.60211
TBC1D2B	2.17016	8.13736	9.25421	3.57308	2.90215
GSN	10.3236	7.30457	9.04205	8.20276	6.4798
PIK3R3	10.6574	3.61453	8.98078	10.444	9.30767
SPAG9	2.21574	3.99202	8.9422	8.17829	7.48006
IDH2	8.76321	4.79729	8.77403	5.91915	5.48374
TUBB3	11.0451	3.07588	8.64496	11.0239	11.7007
GTF3C1	7.64544	4.78812	8.58013	4.6632	4.53691
FYN	6.98132	5.79344	8.55857	10.0725	10.4373
GFRA1	2.16929	7.58443	8.23056	5.23929	3.75002
AGAP3	3.70843	6.20839	8.14785	11.8457	9.55066
SLC2A3	4.31874	5.59435	8.10931	4.80468	2.79411
TFDP2	3.82262	4.33439	8.09398	4.11719	2.81189
ST3GAL5	2.19018	6.05707	7.9934	9.48469	6.77927
CAPN10	3.63302	7.08241	7.86676	6.07848	4.0482
BAZ2B	3.51699	3.9011	7.85853	8.19532	6.71599
C7orf41	3.27983	4.84293	7.80539	10.965	14.4375
CDC42EP4	4.55642	4.67359	7.70866	8.07896	7.3067
LAMB1	6.41411	5.95652	7.59442	8.29125	5.79842
PKIA	2.17055	6.30161	7.56773	9.37813	11.107
GRN	10.7007	6.75465	7.50395	3.92445	2.85259
VAT1	8.27736	9.18462	7.46106	7.93335	8.82411
CERS6-AS1	4.29986	6.29318	7.36283	6.78143	8.85437
LEPRE1	5.61011	5.29852	7.17864	3.81647	2.39873
ACLY	3.89559	5.22138	7.14894	4.89809	3.38072
PAM	2.94084	4.57639	7.06158	4.17831	2.43582
PODXL2	7.24156	4.31569	7.03539	10.1056	12.603
DUSP1	3.34877	3.91942	7.00935	9.51003	11.5912
SHC4	3.21416	3.54508	6.80149	3.869	2.76784
AGO1	4.84045	4.15411	6.68029	6.46908	4.78792
SPATC1L	2.76774	4.27822	6.57536	7.13251	4.71021
ADD2	4.90105	3.07392	6.55879	7.34672	8.20908
CERS6	4.22283	6.29934	6.49415	5.80091	7.4578
BTN2A2	3.25011	4.34893	6.4276	3.09104	2.16742
ROBO1	2.53351	5.75406	6.40208	4.89646	3.88297
DPYSL2	9.12213	3.19601	6.28063	9.60416	11.4185
TRAF4	3.97675	3.88806	6.07102	7.11686	6.8304
MAGEH1	2.29148	6.333	6.01527	9.47641	11.3736
MMP2	8.78541	6.37511	5.87639	7.25321	4.84229
ARHGEF2	9.4885	4.29274	5.86487	7.90114	6.95302
ERV3-1,ZNF117	2.96541	2.59506	5.81984	8.7532	9.98893
TLE1	5.47197	2.79797	5.76164	7.95648	11.4966
ANTXR1	4.78301	3.80709	5.75406	5.49074	3.44881
ZNF608	5.30043	3.27699	5.69979	6.62188	7.01965
STAT2	5.53902	5.58501	5.66125	4.1009	3.40974
LPHN2	2.73817	4.1011	5.62741	4.84464	3.12785
ABHD16A	5.82606	4.26685	5.60918	7.51535	8.15401
NCK2	6.62748	3.00924	5.60234	6.4488	5.51389
ANXA6	2.44415	3.02467	5.57422	10.2583	15.0789
RBFOX2	4.34314	2.61453	5.42055	7.63099	7.51134
IGF2R	11.6688	4.43539	5.37744	5.03716	4.14945
LOC286467	2.01931	2.92777	5.29841	4.3371	3.3001
PHC2	4.86945	3.83256	5.17913	5.7784	4.69534
CCNJL	4.0073	2.73388	5.10121	6.81597	5.79697
OS9	4.06479	3.52099	5.07219	4.32413	4.16631
MBTD1	3.15914	2.4474	5.07156	5.15599	4.47997
GLG1	6.85696	3.68921	5.0517	3.8395	3.78203
SACS	2.12417	2.28381	5.03008	3.43681	2.5813
SYT11	2.38935	3.23362	5.01517	7.85401	9.31154
MEIS1	2.37736	2.71969	4.989	3.89969	4.64594
MYO6	2.91495	3.35069	4.97532	6.65104	6.59714
CCNJ	3.5623	2.19097	4.97522	3.47427	2.7969
ABCD4	4.83163	2.73667	4.95615	5.41436	5.04799
LGMN	4.57791	3.41844	4.93548	2.93976	2.76019
ARMCX3	3.67064	3.88819	4.92652	7.71342	7.4798
FMNL2	4.07172	2.69193	4.87293	3.36373	2.72329
LDB1	5.79432	2.63373	4.82929	5.75003	5.3926
MAPK8IP1	7.34901	4.14057	4.81325	17.8201	21.2606
BMPR2	2.32905	2.83437	4.73522	3.54582	3.65112
HLA-B	2.34296	9.47857	4.67022	3.53003	2.17701
DYNC1H1	13.0866	2.96683	4.65342	3.7142	4.38759
PAPSS1	2.63377	2.62814	4.65132	4.24263	2.5989
MAPKAPK2	3.01248	4.60883	4.57988	4.61967	3.68708
ABCC5	2.279	2.64328	4.5762	8.35952	9.8852
PLOD3	4.75086	4.44909	4.56609	3.64046	2.77233
MARCKSL1	7.57949	2.16565	4.53606	5.87272	5.50766
RETSAT	4.8847	4.13879	4.5111	3.84142	3.34703
LGALS3BP	3.90583	4.37084	4.49843	2.05553	2.29239
FAM214B	4.45795	3.25449	4.49515	4.07593	3.22299
BRWD3	2.16717	2.36789	4.48395	3.43486	3.06979
ASAP2	2.60638	3.74221	4.44416	5.0711	3.82484
KIF5C	3.09316	2.35638	4.36999	12.9623	16.0967
PRKCSH	6.26008	3.30656	4.35792	4.14189	3.78158
IGSF8	6.23034	4.78607	4.35234	3.50261	3.66807
MAN2B1	7.22631	3.25993	4.33385	2.1927	2.14126
SFXN3	4.84105	3.51972	4.30144	6.4191	7.2173
MARS	2.5514	3.26563	4.28858	3.97474	3.72151
MACF1	5.96987	3.21661	4.26058	3.93818	3.9348
KDM4A	9.12554	2.89588	4.25671	4.45854	3.62196
SLC25A25	3.16402	2.25411	4.24275	7.00153	6.26012
GALNT10	2.15184	3.73511	4.2226	3.8907	4.19392
YIPF3	4.31267	3.68323	4.22186	4.31156	3.65862
VGLL4	4.40594	2.29772	4.21564	3.48273	3.05129
TSC22D3	3.97683	3.10911	4.20519	8.28895	9.18144
ZKSCAN1	4.19482	2.60741	4.1548	4.4186	4.27359
PLCG1	7.38931	2.43172	4.1431	5.0939	5.08039
EPS15L1	2.38183	5.12538	4.09888	3.85019	2.75219
PELI2	3.87471	2.65824	4.08538	3.65862	3.63126
WDR26	2.45414	4.20207	4.08091	4.64471	4.68354
GABARAPL1	2.39735	3.0813	3.9842	3.86324	3.1689
PLEKHO1	5.32422	3.01056	3.98362	4.87438	3.52421
MAGED1	4.32039	4.94589	3.95251	3.59689	2.75851
PNRC1	4.97443	2.51809	3.93556	3.2734	2.7736
MAP4K4	4.76062	2.93026	3.91622	4.41729	4.15198
ZBTB40	3.89812	3.2493	3.812	4.01731	3.74748
ACVR2A	2.04043	3.5047	3.80174	3.37554	3.7551
ITSN1	3.80132	2.19264	3.79255	2.73999	2.77733
EPHB2	5.22724	2.67888	3.76062	4.24767	4.10599
HERC2P2	2.67534	2.35837	3.74582	4.91745	5.85346
ZNF462	4.86743	3.15502	3.73032	4.97791	4.76577
SPRY2	2.35238	4.09698	3.72353	5.58338	2.78356
BTG1,LOC256021	2.11241	2.23425	3.71569	2.80463	2.06659
TNFAIP1	4.36115	2.39177	3.69963	4.64823	4.935
USF1	3.12774	2.34904	3.68192	3.97347	3.78675
ATAT1	3.85687	2.1172	3.63892	5.0336	4.98699
EVL	5.07318	2.32973	3.60553	8.00033	10.3926
MARCH6	2.79307	2.83787	3.60383	4.10981	4.56986
KRBA2	2.42583	2.59697	3.60338	4.54875	5.09407
HERPUD1	2.06258	4.14198	3.59916	4.25217	4.46048
ING4	2.52095	2.64801	3.55821	5.00732	5.00604
HYOU1	7.14458	2.87338	3.53956	2.68602	2.56495
FBLIM1	8.88887	2.48033	3.53341	2.56562	2.62679
NUMA1	8.31738	2.18787	3.51901	4.27389	4.37936
SPSB3	3.84998	2.18506	3.51635	4.91646	5.76604
FAM127A	3.07844	2.93319	3.49456	4.81154	4.85217
PHLDB1	6.02174	3.12607	3.47986	3.74867	2.97665
DUSP22	2.47387	2.18065	3.47878	3.20328	2.55422
NFE2L1	7.39126	3.00714	3.46874	4.28276	2.10197
NCSTN	2.45685	3.63353	3.45731	2.9437	2.99192
AKAP13	4.87729	2.13726	3.45719	2.72884	2.65257
CSNK1E	4.29912	2.20112	3.44151	4.88277	5.38419
POU3F4	2.20157	2.09642	3.40336	2.72182	2.53958
ETV1	2.14272	2.78041	3.40185	4.99277	9.2553
ANKZF1	3.87069	2.27518	3.39931	2.85642	2.77606
PLEKHM2	3.61406	2.23633	3.386	2.68143	2.30119
CCS	2.85765	2.09499	3.38285	2.55015	2.20883
UBTD2	2.85191	2.06407	3.37678	4.94328	4.44659
VPS39	3.08464	2.54778	3.3562	3.63322	3.54752
CCNL2	2.18159	2.82302	3.34441	4.00189	3.92293
STRIP1	3.13534	2.2746	3.34005	5.61895	6.09738
DVL3	3.5887	3.33801	3.31735	6.0664	5.73952
PGPEP1	3.42791	3.50769	3.30855	4.83059	3.25683
ZYX	2.82735	5.86626	3.30232	7.39767	5.02882
KDM5C	5.52663	2.53253	3.30012	3.56364	3.57521
DKK3	2.04202	2.21605	3.29491	3.02822	2.32774
ACP2	3.25183	2.96617	3.2862	2.58632	2.99987
ZFYVE27	3.79043	2.49267	3.28385	4.85422	5.8196
SAT2	2.17234	2.38527	3.28069	3.27594	2.66826
EXT1	5.51798	2.17037	3.2778	3.60313	3.5603
TBC1D9	4.16874	2.79898	3.27342	3.80353	4.34573
QSOX1	7.44814	4.4251	3.27252	2.90551	2.70617
FAM134A	2.09788	3.10149	3.27122	3.99172	3.58658
IP6K2	2.32197	2.08017	3.26948	2.96586	2.52752
LOC338799	2.59352	2.07845	3.26361	3.74545	3.97959
SAP30L	2.07241	2.01048	3.25126	3.77182	2.48561
PID1	2.70285	5.95074	3.23963	3.57963	2.32639
FAM53C	3.31245	2.00527	3.23178	3.02145	2.88332
ZBTB20	2.20834	2.33644	3.21924	2.31001	2.05107
ZSWIM6	3.83762	2.24889	3.1696	3.2377	3.31181
ATRN	3.30369	2.72233	3.1681	2.63794	2.78394
NISCH	4.50641	2.2214	3.14884	5.31526	6.06934
GBA2	3.02979	2.2714	3.13275	3.97799	4.33205
MPRIP	3.09813	2.22074	3.12767	4.22558	4.3762
MAN2C1	3.62171	2.43011	3.1156	2.4168	2.39983
EXTL3	6.61825	3.83262	3.11284	3.84307	3.28094
OPHN1	2.45523	2.11163	3.09423	2.93105	2.82905
TNRC6B	4.01339	2.21626	3.06363	2.5198	2.46991
SLCO3A1	2.2245	3.89999	3.03755	3.09076	2.46171
MUM1	3.42233	2.01056	2.98446	3.57313	3.75557
FAM214A	2.80593	2.15722	2.96588	2.74758	2.85621
RNF38	2.36996	2.31073	2.93856	4.36097	5.41597
APP	3.76364	2.495	2.90394	4.75851	4.71158
TP53BP1	2.36053	4.86861	2.90082	5.38808	4.84904
DGCR2	3.63249	2.35083	2.86986	2.87239	3.36872
MAP1B	3.11081	2.84136	2.85864	5.16211	5.1288
HOMER3	2.18569	2.06901	2.84745	4.81264	2.76701
KIAA0319L	2.96971	2.62784	2.84187	3.47752	4.00383
LPP	2.15816	2.14298	2.73779	2.76127	2.15763
FAM134C	3.28656	2.36402	2.73771	3.27247	3.21433
ST3GAL2	2.44769	4.04873	2.72954	2.53525	2.3832
TMTC4	2.11415	2.46495	2.70907	4.44715	4.88799
VPS18	5.62542	2.38485	2.69691	2.36007	2.54598
GRINA	3.61368	2.66021	2.67901	3.2816	2.55445
UBR4	2.59863	2.29625	2.66432	2.59023	2.93817
JUND	3.08673	2.36973	2.63759	4.39868	4.50854
USP11	4.99419	2.2677	2.62008	4.1975	4.75848
SKIV2L	3.34851	2.20213	2.62001	2.24092	2.41317
SUN1	2.80811	2.33357	2.60781	2.18362	2.39979
PTOV1	6.19515	2.02483	2.60151	3.89267	4.49076
LAMC1	3.90085	2.4546	2.59688	2.99117	2.47157
EMC1	3.71384	2.31107	2.59636	2.57328	2.8139
EIF4EBP2	2.93614	2.07539	2.59244	3.02812	2.72521
UBA1	4.88257	2.04703	2.58799	2.5078	2.63574
CD99L2	3.75013	2.37983	2.57542	3.96876	4.14703
GRIPAP1	4.07187	2.08141	2.57214	3.39478	3.8
CHPF2	2.26067	2.63171	2.56715	2.64664	5.5192
CLSTN1	6.53438	2.67233	2.55923	3.77545	4.53113
BAG6	4.76719	2.27736	2.55016	3.29153	3.76957
FLNA	11.4948	2.01072	2.53293	2.36525	2.082
BCAR1	2.03581	2.36253	2.51956	2.51377	2.26271
SGPL1	4.02645	2.3473	2.51356	3.17688	3.14869
NPIP	2.76201	3.66047	2.4756	5.91911	6.91381
ARFGAP1	2.98204	2.14857	2.47526	3.34478	2.7633
IER5	2.65542	2.39499	2.47397	3.0067	3.46326
KIAA1147	3.21741	2.06457	2.46738	2.63825	2.32548
LSS	7.79906	3.10015	2.4667	2.99401	3.33378
ATP2B4	2.27381	2.21257	2.45095	2.17964	2.62295
GNS	2.23009	2.7285	2.43282	2.95412	2.87795
ATP6AP1	3.12375	2.42672	2.4259	2.72676	3.11098
RNF24	2.57737	2.22979	2.3694	3.41994	3.45832
NES	5.58791	2.21871	2.36333	3.10228	2.66091
ECE1	3.042	2.55386	2.35906	2.05781	2.50569
MAST2	3.24073	2.61033	2.34902	4.9464	4.27457
SUPT5H	3.45731	2.05473	2.34351	2.85102	2.68973
SPNS1	3.38203	2.36564	2.31941	2.51253	2.70553
PDPR	2.77506	3.49078	2.31919	2.28142	2.34378
AACS	3.12198	3.23326	2.30756	2.5813	2.78441
MOGS	3.88431	2.38752	2.29795	2.01126	2.55728
MAP2K3	3.03038	2.88552	2.28143	2.45552	2.08578
GPT2	5.10118	2.34538	2.24407	3.67191	3.4874
HUWE1	3.2325	2.09452	2.23287	2.25882	2.34374
POMT1	2.70345	2.23196	2.23137	3.34114	4.81668
ORMDL3	2.21169	2.12323	2.22925	4.20443	4.70844
RHOBTB3	2.61009	2.3465	2.17617	2.55538	2.10356
SYNRG	2.19152	2.3194	2.12899	3.35283	3.5746
SBF1	5.03304	2.33466	2.04972	3.30571	4.08493
GAK	3.58099	2.1795	2.04883	2.15535	2.20181
CHAC1	2.07575	2.94507	2.04446	2.66519	2.24912
TIMP2	6.48394	2.34417	2.03451	4.74869	4.59056
PRKAB1	2.00464	2.33192	2.00436	2.69581	2.47277
XRCC4	-2.80282	-2.0978	-2.0063	-3.11169	-3.4239
DDX47	-2.71795	-2.22294	-2.01415	-2.97244	-3.0511
DDX10	-3.06647	-2.33338	-2.01712	-2.14429	-2.24758
HAUS1	-2.02338	-2.85304	-2.0216	-3.19089	-3.80728
RPP30	-2.43178	-2.08102	-2.04974	-2.30696	-2.19906
UTP15	-3.23566	-2.1029	-2.0522	-2.6531	-3.28399
LYRM4	-3.05326	-2.07146	-2.05301	-2.54183	-2.60391
TAF9B	-2.91135	-2.42536	-2.05698	-2.18268	-2.07588
SRSF3	-2.3576	-2.5937	-2.07357	-2.96115	-3.13581
METAP2	-3.0286	-2.07832	-2.08213	-2.28873	-2.83809
RIF1	-2.36136	-2.01476	-2.09	-2.12901	-2.06788
PNPT1	-3.40638	-2.33892	-2.10045	-2.82363	-3.24446
SNHG16	-2.18266	-2.20601	-2.10087	-2.89036	-3.65533
FH	-4.61027	-2.09406	-2.11644	-4.26673	-3.97438
C12orf65	-2.29394	-2.39748	-2.14361	-3.11189	-2.706
FAM162A	-2.19663	-2.28357	-2.14838	-7.35946	-7.90859
SLFN11	-2.03318	-2.02824	-2.15132	-5.00056	-4.36121
VKORC1	-2.53564	-2.01603	-2.15509	-2.39753	-2.2085
SNORA18	-7.30554	-2.05882	-2.16111	-3.15822	-4.00161
THOC7	-3.52277	-2.0986	-2.16847	-3.35237	-3.22145
NEXN	-2.14004	-2.05925	-2.16959	-3.00574	-2.94825
GTF2H3	-3.2314	-2.09265	-2.18215	-2.71471	-2.75815
MRPS17	-4.03945	-2.05653	-2.18809	-3.35497	-4.6207
SMN2	-3.1773	-2.0528	-2.19191	-2.24291	-2.66063
MDP1,NEDD8,NEDD8-MDP1	-3.01233	-2.01819	-2.19573	-3.11711	-2.88104
WDR89	-4.18402	-2.14895	-2.19733	-3.019	-2.79485
ZNF267	-2.60268	-2.22948	-2.20247	-3.6026	-4.41658
PTP4A2	-2.00774	-2.0197	-2.21693	-2.03487	-2.00662
VMP1	-2.39642	-2.70532	-2.21862	-3.85631	-3.79832
GLO1	-2.83665	-2.67378	-2.23046	-4.53257	-5.13926
TPRKB	-2.63902	-2.35527	-2.23798	-2.98334	-3.39074
SMUG1	-2.22099	-2.25327	-2.24582	-3.06611	-2.92308
TGDS	-4.16123	-2.11681	-2.24667	-2.3146	-2.55586
HIST1H1E	-3.77404	-3.21184	-2.24681	-4.47715	-3.60785
PPP1CC	-3.58594	-2.20551	-2.25355	-2.59156	-2.53673
FUT8	-2.13843	-2.35986	-2.25452	-2.8124	-2.84804
PHF17	-2.04721	-2.03342	-2.25619	-3.06042	-2.59805
NAP1L1	-2.41162	-2.17614	-2.26494	-3.29679	-4.01027
GTF2H5	-3.46917	-2.2628	-2.26567	-2.41068	-2.02254
CETN3	-3.49064	-2.80556	-2.27483	-2.44122	-2.22766
NUDT2	-3.26531	-2.01743	-2.27881	-3.57683	-3.50028
C8orf48	-2.89654	-2.59097	-2.27884	-2.9395	-2.43039
UTP18	-3.55816	-2.13532	-2.28003	-2.57789	-2.64888
VRK1	-3.18506	-2.56077	-2.28569	-3.60678	-2.85146
CRADD	-2.51874	-2.83728	-2.28992	-3.14075	-3.19745
MRPS18C	-3.81946	-2.0989	-2.29808	-3.68085	-4.39079
IFIT5	-3.16459	-2.1791	-2.29916	-2.68217	-2.35437
CNIH4	-2.79944	-2.75765	-2.2999	-3.7737	-4.81792
PTPN2	-3.44437	-2.13684	-2.30403	-2.74001	-3.14919
C6orf211	-3.00332	-2.65522	-2.30908	-4.79965	-4.85631
ANAPC16	-2.50042	-2.01051	-2.31097	-2.99138	-2.92452
ACTL6A	-2.41106	-2.7673	-2.31779	-2.64046	-2.89678
LDHB	-2.9749	-2.02667	-2.32131	-4.54944	-5.54147
RBX1	-3.05336	-2.29264	-2.3236	-2.40802	-2.46009
TMEM251	-2.30836	-2.17828	-2.33055	-2.70167	-2.6199
AIMP1	-3.96228	-2.00872	-2.33158	-3.29478	-4.54947
POLR2H	-2.84599	-2.02121	-2.33517	-2.84057	-3.09356
MPHOSPH9	-3.3047	-2.08612	-2.33558	-3.01158	-2.92023
GBAS	-2.20834	-2.67361	-2.33807	-3.12976	-3.28868
SNRPE	-2.90605	-2.31752	-2.34354	-3.62108	-4.6778
CDKN2AIPNL	-2.42745	-2.23862	-2.35065	-2.55705	-2.30743
PFDN4	-3.95427	-2.39307	-2.35226	-3.4311	-3.23093
CUTC	-2.95648	-2.6418	-2.36746	-3.66479	-3.80575
CAPZA1	-3.45317	-2.04816	-2.36771	-2.76289	-2.7995
SNRPF	-2.11093	-2.39974	-2.37032	-2.75868	-3.48938
C19orf53	-3.91768	-2.13709	-2.37129	-3.78772	-3.68785
MRPL40	-4.49229	-2.07036	-2.37344	-5.6308	-5.33412
IPO11,LRRC70	-2.58512	-2.53104	-2.38451	-2.89521	-2.94692
MRPS24,URGCP,URGCP-MRPS24	-2.58854	-2.0108	-2.39141	-3.55202	-4.09814
POP4	-3.02642	-2.04463	-2.39451	-3.47076	-3.85356
FTSJ2	-2.14405	-2.11971	-2.39459	-2.58313	-3.3552
CCDC18	-2.40004	-2.56651	-2.39924	-3.05875	-2.75805
FKBP3	-2.10232	-2.46504	-2.40379	-2.27217	-2.1065
ACP1	-2.72174	-2.06785	-2.40617	-2.64559	-2.60711
ATG5	-3.37934	-2.24173	-2.4128	-2.65288	-2.52617
RPL11	-3.46729	-2.0513	-2.41957	-3.91532	-4.74379
MDH1	-3.68392	-2.27613	-2.42267	-4.42375	-3.69524
POP5	-3.92684	-2.18548	-2.42412	-3.44439	-3.20717
NUP155	-2.72003	-2.43368	-2.42563	-2.88748	-2.594
ZNF684	-2.9904	-2.62417	-2.43211	-2.25464	-2.19774
CEP152	-2.41484	-3.02319	-2.43231	-3.67186	-3.43169
NUP43	-2.54176	-2.15409	-2.43618	-3.03457	-3.31516
FBXO22-AS1	-2.85385	-2.19208	-2.44409	-2.72504	-2.26003
TFB1M	-3.27188	-2.88386	-2.44557	-3.65095	-3.34466
ZDHHC20	-2.84222	-2.13434	-2.44886	-4.62044	-5.01083
LINC00116	-3.77443	-2.16615	-2.45085	-3.56591	-3.32183
MORN2	-3.5338	-3.35551	-2.45285	-2.79985	-2.91679
PCGF6	-2.39665	-2.5209	-2.46092	-3.05548	-3.14319
NUP107	-2.21955	-2.94266	-2.46326	-2.6125	-2.5715
CHCHD7	-2.4731	-2.44394	-2.46567	-2.06017	-2.06372
ATP5H	-3.90575	-2.10087	-2.46685	-3.98917	-3.96827
TMEM60	-4.09031	-2.11128	-2.46909	-2.61638	-2.27848
PLGRKT	-3.83876	-2.19222	-2.47324	-2.83697	-2.62239
FAM216A	-5.92925	-2.06299	-2.48378	-2.59713	-2.3545
UTP23	-4.08558	-2.33246	-2.48575	-2.93114	-2.72259
LNPEP	-2.24658	-2.18224	-2.48625	-3.98542	-4.3159
MALSU1	-3.59487	-2.08483	-2.48809	-3.11798	-3.7289
ECI2	-3.95657	-2.08333	-2.48997	-3.26117	-3.11778
RPL7	-4.05339	-2.07625	-2.49263	-4.82504	-5.32762
PDZD11	-3.28388	-2.13193	-2.49424	-2.57625	-2.40492
GSTCD	-2.25868	-2.65949	-2.49542	-2.34078	-2.26849
ITGAE	-2.83726	-2.51875	-2.51006	-4.18533	-5.79709
UBE2N	-3.35997	-2.37403	-2.513	-2.16586	-2.06483
ATP5E,SLMO2	-3.4859	-2.02193	-2.51363	-3.41807	-3.46758
METAP1	-2.577	-2.37061	-2.51368	-3.15857	-3.80493
TOMM22	-2.99555	-2.09586	-2.51819	-3.51219	-4.09207
UBE2V2	-3.67229	-2.06384	-2.5289	-2.52396	-2.64994
SRSF7	-2.66163	-2.78485	-2.53404	-3.10101	-3.0663
STAMBP	-2.28029	-2.50125	-2.54037	-2.59318	-2.48697
BCCIP	-3.90077	-2.39444	-2.54596	-3.26101	-3.55121
MTRR	-4.94503	-2.41404	-2.55052	-3.30926	-2.97492
XRCC6	-2.36966	-2.11181	-2.55333	-3.37169	-3.73283
SUCLG1	-3.44702	-2.43186	-2.55524	-2.55778	-2.21748
TWF1	-3.34081	-2.27014	-2.55553	-4.67213	-5.40543
ANKRD32	-3.03981	-2.30387	-2.55677	-4.13874	-3.44881
UQCRH	-2.99823	-2.00305	-2.55698	-4.05283	-3.6084
METTL5	-3.85289	-2.69892	-2.55795	-4.05871	-3.91391
MRPL21	-4.01166	-2.19162	-2.55813	-3.2924	-3.22174
SMYD3	-2.38013	-2.60469	-2.56765	-2.32772	-2.34292
NOC3L	-4.37084	-2.69682	-2.57453	-2.85035	-3.38555
UQCR10	-3.81991	-2.19468	-2.57467	-3.31383	-2.81538
ADSL	-3.44489	-2.03082	-2.58519	-3.42689	-3.70458
TOMM6	-4.32308	-2.38866	-2.59645	-3.28326	-3.33887
CBWD1	-2.95142	-2.03225	-2.59886	-2.21706	-2.5365
CCDC109B	-2.71281	-2.85638	-2.60895	-3.27821	-3.75536
COPS4	-3.15811	-2.25819	-2.61143	-2.40772	-2.15834
RNASEH2C	-2.18947	-2.07645	-2.62337	-2.85433	-2.19853
TWSG1	-2.55391	-2.53171	-2.6281	-5.04062	-7.26624
GTF2F2	-3.63199	-3.03654	-2.6281	-3.36792	-4.10972
ORMDL2	-4.31991	-2.19937	-2.63368	-5.25106	-4.75943
DNAJC2	-3.8657	-2.06811	-2.64227	-2.2623	-2.63258
NAA15	-3.53502	-2.13452	-2.64374	-2.65369	-2.99385
TIMM8A	-3.38367	-2.39194	-2.64414	-2.73619	-2.51633
LSM12	-3.53431	-2.12473	-2.64566	-2.73741	-2.78578
ZBTB2	-2.51185	-2.11434	-2.64636	-2.35866	-2.27165
MAK16	-4.68189	-2.01529	-2.64664	-2.79847	-3.13488
YEATS4	-2.74208	-2.71959	-2.64805	-2.48849	-2.06461
ATP5C1	-4.2819	-2.42272	-2.65033	-3.93887	-3.82177
MIF4GD	-2.05012	-3.05442	-2.65108	-3.09303	-3.37026
RUVBL1	-2.49628	-3.04356	-2.65732	-3.72831	-3.84584
PDCD5	-4.1462	-2.21448	-2.66191	-2.65373	-2.70116
BARD1	-3.62108	-2.31914	-2.66673	-3.91084	-4.78835
NUP85	-2.01524	-2.43002	-2.66978	-3.00874	-2.97851
TAF1B	-3.08453	-2.01777	-2.67089	-3.9166	-3.64993
42254	-3.0111	-2.29818	-2.67617	-2.96442	-2.6373
SYNCRIP	-2.41217	-2.4262	-2.67873	-2.57419	-3.0082
GPN3	-2.87587	-2.05315	-2.68042	-3.30596	-3.46189
TMA7	-3.83009	-2.08787	-2.68453	-3.49318	-3.85553
PXN-AS1	-3.3799	-3.02623	-2.69619	-4.01442	-3.32997
MRPS23	-4.63407	-2.40296	-2.7108	-4.4444	-4.68043
SSFA2	-2.18766	-2.02125	-2.71774	-3.73485	-3.99859
LACTB	-3.81653	-2.6732	-2.72242	-2.52265	-2.6048
GLRX3	-2.80591	-2.49573	-2.72344	-3.49902	-3.58656
WHAMMP1	-2.60924	-2.21862	-2.72387	-5.11123	-5.72252
CDC25C	-2.03946	-2.49505	-2.731	-3.67583	-4.02718
ARL6IP1	-2.20112	-3.73863	-2.73665	-2.42716	-2.16834
CSTB	-2.56225	-2.20953	-2.74805	-3.21097	-3.1814
PYURF	-3.00168	-2.09754	-2.75559	-2.53977	-2.52512
PUS7	-2.84008	-2.17219	-2.75792	-3.6832	-4.54626
TATDN1	-3.7814	-2.5075	-2.76044	-3.72859	-4.25149
SSSCA1	-3.33057	-2.09642	-2.76113	-3.72986	-3.32048
NUP54	-3.31266	-2.61777	-2.7721	-3.49911	-2.94974
TMEM14B	-4.17374	-2.00477	-2.78651	-4.78318	-3.94674
SETD9	-3.04702	-2.45292	-2.78852	-3.37618	-3.8897
NDUFB6	-3.5402	-2.11187	-2.78852	-4.33977	-3.53966
HIST1H4E	-4.12693	-2.58413	-2.79853	-2.77708	-2.45076
RAD21	-2.29069	-2.63956	-2.80162	-2.2808	-2.1031
GART	-2.74607	-2.19308	-2.80803	-2.58503	-2.5987
SNHG1	-2.83819	-2.66704	-2.81437	-3.34241	-3.05413
RPS7	-4.30228	-2.22599	-2.81673	-5.58199	-5.7024
PA2G4	-2.78868	-2.31288	-2.82431	-3.08502	-3.50341
LOC100127983	-5.93682	-2.15903	-2.82531	-5.79127	-4.79241
PCDH10	-2.77472	-4.36112	-2.82653	-5.48473	-5.06538
PHF5A	-3.79753	-2.51335	-2.83117	-2.70448	-2.59125
TWISTNB	-3.40077	-2.73166	-2.8396	-4.41582	-4.67051
EXOSC2	-2.37922	-3.55892	-2.84041	-3.70378	-3.83607
IPO7	-3.7109	-2.19955	-2.84581	-3.7236	-3.78276
PHB	-2.95765	-2.28569	-2.84609	-3.48054	-3.85388
PRIM2	-2.05577	-2.13966	-2.84733	-3.40917	-3.22997
MRPL1	-4.22813	-3.34995	-2.85464	-3.81999	-4.15976
EED	-3.29222	-2.40256	-2.85472	-3.53142	-3.25862
NUDT5	-3.83631	-2.48335	-2.85482	-4.80105	-5.42916
SNRPD2	-3.34137	-2.45304	-2.85668	-5.6401	-5.59373
RPS27A	-4.35167	-2.00141	-2.85914	-6.44035	-7.52776
ABCE1	-3.9558	-2.39755	-2.86047	-3.99158	-4.92205
NTAN1	-2.39939	-2.968	-2.86166	-2.18909	-2.12107
LOC100505876	-3.86937	-2.8665	-2.86539	-4.92338	-5.0516
AK2	-2.89503	-2.27162	-2.87255	-4.08521	-3.83575
ARMC10	-2.74151	-2.26998	-2.87358	-2.68833	-2.80177
MIS18BP1	-2.18957	-2.5933	-2.8749	-4.30311	-3.45832
DEPDC1B	-2.39283	-3.01463	-2.87865	-4.55765	-4.47417
SLC25A17	-3.79716	-2.48463	-2.87938	-3.48199	-3.24363
ORC3	-3.15699	-2.3183	-2.8812	-2.90217	-2.43952
C18orf32,RPL17,RPL17-C18orf32	-4.36696	-2.14073	-2.88196	-5.70762	-5.8409
RPLP1	-3.94622	-2.25119	-2.89068	-7.15068	-8.05771
AGPS	-2.8332	-2.14024	-2.89385	-4.25736	-4.97498
TGFA	-2.36284	-2.08929	-2.91	-3.01233	-4.81268
RPF2	-6.01044	-2.40116	-2.9137	-4.25409	-4.50129
FAM210A	-2.95332	-2.16804	-2.916	-3.39973	-4.19331
POPDC3	-2.37487	-2.02885	-2.92225	-3.29251	-6.09358
PPIA	-3.20122	-2.20068	-2.92268	-5.31323	-4.90247
RDX	-2.95804	-3.44774	-2.92312	-3.84182	-4.87324
ICT1	-3.42117	-2.13789	-2.92549	-3.42855	-4.52369
ENOPH1	-3.38759	-2.22099	-2.92783	-3.2576	-3.31392
C1orf151-NBL1,MINOS1,NBL1	-2.05609	-2.24152	-2.93171	-2.77472	-2.87093
ENSA	-2.19004	-2.82243	-2.93231	-2.8962	-2.46173
QTRTD1	-2.89341	-2.35587	-2.93305	-2.55806	-2.95939
DNAJC25,DNAJC25-GNG10,GNG10	-4.74031	-2.51387	-2.94252	-3.91052	-3.78373
EXOSC9	-3.27597	-2.55668	-2.94476	-3.93177	-3.95992
MPP1	-2.15521	-2.75307	-2.94672	-3.13323	-2.69505
CYC1	-2.08882	-2.03382	-2.94674	-3.96563	-4.1775
UBA2	-2.87849	-2.6951	-2.95408	-2.73405	-2.46653
SNX24	-2.5247	-2.63514	-2.95582	-2.72348	-3.29032
CHCHD3	-3.50154	-2.51112	-2.95666	-3.98854	-4.35572
LOC100506054	-2.11483	-3.2183	-2.95705	-2.16741	-2.00405
ZW10	-2.99692	-2.50674	-2.96313	-4.05491	-4.07706
TFAM	-3.33857	-2.83581	-2.96354	-3.07885	-3.22047
METTL10	-2.85961	-2.82682	-2.98566	-3.51945	-2.41354
PRMT3	-3.48778	-2.55565	-2.99428	-3.55685	-3.32736
STOML2	-2.93471	-2.11105	-2.99488	-3.86316	-4.05207
CKS2	-4.17999	-2.1936	-3.01961	-5.43869	-6.02947
PRPS1	-2.71013	-2.04006	-3.02128	-3.42212	-2.81765
EIF6	-2.35572	-2.03211	-3.02294	-3.5186	-3.6184
PIGK	-3.59951	-2.50498	-3.0319	-3.40261	-2.89541
XPO1	-2.25383	-2.66726	-3.04426	-4.15054	-3.30443
KIAA0020	-4.98433	-2.14117	-3.04567	-3.97692	-4.50145
RPS8	-3.81486	-2.06564	-3.05106	-5.54197	-5.47428
SNHG6	-3.18076	-2.26095	-3.05453	-4.6238	-4.7302
ANKMY2	-2.88752	-2.20276	-3.06845	-2.21244	-2.04558
ATP5G3	-4.46429	-2.2581	-3.07398	-4.07596	-3.88203
SNRPD1	-3.31254	-3.15006	-3.07567	-3.79608	-4.6351
WDR43	-4.83934	-2.64378	-3.08598	-3.68844	-4.14908
PRDX3	-3.6203	-2.27453	-3.08984	-4.43397	-4.17741
MRPL15	-4.41634	-2.98738	-3.09509	-2.74954	-3.10364
THG1L	-3.79716	-2.44867	-3.09652	-5.95499	-7.40408
SNAPC5	-3.23844	-2.17156	-3.09962	-4.00086	-3.73366
HAUS2	-2.96512	-3.01112	-3.09996	-2.50936	-2.27587
POLA1	-2.37688	-3.06106	-3.10583	-3.18994	-2.52328
TUBD1	-4.15521	-4.46463	-3.10835	-3.90096	-3.74589
TMEM126A	-4.82634	-2.55545	-3.11435	-5.21194	-4.05384
SNORA40	-5.27646	-2.09607	-3.11625	-3.73702	-3.13679
AGPAT5	-2.80465	-2.07906	-3.11718	-2.40706	-2.05312
TTC27	-3.01873	-2.80807	-3.1178	-3.036	-3.98782
SDHB	-3.94362	-2.34907	-3.11891	-4.71073	-5.13289
PSMB3	-3.53407	-2.12958	-3.12278	-5.82432	-5.46617
PHTF2	-2.82805	-2.53058	-3.12661	-2.45777	-2.15411
CCT5	-3.61018	-2.35705	-3.13023	-3.89685	-4.19532
MRPS18B	-2.66041	-2.10248	-3.13151	-4.26756	-3.79829
RPLP0	-3.38213	-2.136	-3.13219	-8.75617	-8.33008
TFRC	-4.74445	-4.20653	-3.14489	-12.2081	-8.27282
PPIL1	-3.05455	-2.72152	-3.15769	-3.04396	-3.3566
IFRD2	-2.38432	-2.44662	-3.16023	-4.06093	-4.32722
VDAC3	-3.93638	-2.97717	-3.16622	-3.00582	-2.33302
ARPC5L	-2.50064	-2.33343	-3.17142	-2.8413	-3.26368
CCDC58	-4.25494	-3.36811	-3.1749	-4.97146	-6.17333
MRPL51	-3.34686	-2.34086	-3.17492	-4.00763	-4.09996
CCL2	-4.08388	-3.95695	-3.17758	-41.5798	-27.4747
IDH3A	-5.35939	-2.16439	-3.18118	-4.34308	-5.36281
HMGB1	-2.84988	-3.96643	-3.1825	-3.65966	-3.9589
NOP56	-3.53674	-2.31317	-3.18879	-2.8222	-2.70026
ALYREF	-2.03835	-2.16977	-3.19038	-3.09981	-3.69783
ZFAND1	-5.55416	-3.08369	-3.20964	-4.91268	-3.9144
CMSS1	-3.66144	-2.69113	-3.21824	-2.56797	-2.76826
CMC4,MTCP1	-3.13051	-2.22505	-3.2219	-2.90565	-2.70714
DLEU2L	-5.7932	-3.33069	-3.22328	-2.85874	-2.11467
NIP7	-4.83465	-2.74685	-3.23163	-4.7433	-5.62936
FANCB	-3.39368	-2.22259	-3.24581	-4.10696	-3.30255
NUDT15	-2.94076	-2.40417	-3.24867	-3.13355	-2.99898
SUMO3	-2.2682	-3.32375	-3.25717	-3.49148	-2.85975
BLOC1S2	-3.91931	-2.19643	-3.2595	-2.39194	-2.05055
GGCT	-2.95818	-2.69413	-3.26212	-3.72895	-3.68195
RAN	-4.26634	-2.85282	-3.2707	-4.37226	-5.50713
RPS18	-4.33232	-2.10437	-3.29217	-6.90131	-6.79588
CALM2	-5.22568	-2.42962	-3.29336	-2.81006	-2.44145
ADAM9	-2.10836	-2.51223	-3.29475	-11.4224	-16.5159
COQ3	-3.68124	-3.24114	-3.29813	-4.99028	-4.62688
TTC26	-2.87324	-3.39208	-3.30605	-3.33355	-2.80255
WDHD1	-2.18191	-3.11087	-3.30786	-3.4053	-2.88888
CTDSPL2	-3.08152	-2.96822	-3.31131	-3.32002	-2.92371
MYL12B	-4.17287	-2.1693	-3.31719	-4.31548	-4.37872
LYSMD3	-5.20389	-2.90619	-3.31774	-5.54363	-5.15674
NUDCD2	-2.40581	-3.22885	-3.32082	-5.52449	-5.54136
SLC25A5	-2.69587	-2.32639	-3.32709	-5.79955	-6.3601
RRAS2	-2.17025	-2.33602	-3.32856	-4.01341	-4.90897
PSMG4	-2.86576	-2.09872	-3.32877	-3.11642	-2.62754
MRP63	-4.49562	-2.35896	-3.3314	-4.84884	-3.93619
LIN9	-2.69985	-3.47256	-3.33598	-3.34756	-3.46679
COMMD4	-2.51228	-2.23788	-3.33887	-4.75478	-5.1169
ID1	-14.7368	-3.62208	-3.34276	-75.0417	-93.5795
GRPEL1	-3.54022	-2.3551	-3.34417	-4.47454	-5.04114
EIF4E	-4.60608	-2.97605	-3.35016	-3.44513	-3.36258
HIST1H3E	-2.5817	-3.41011	-3.35365	-7.53507	-12.0224
NCL	-2.46507	-2.47837	-3.35446	-2.88514	-4.10505
PGM2	-3.20292	-2.22402	-3.35962	-5.99413	-7.73875
AMD1	-3.24914	-3.50895	-3.36333	-6.60414	-5.86219
NDUFC1	-3.31385	-2.39592	-3.3634	-6.16996	-6.90107
FAM96A	-4.29924	-2.7593	-3.37094	-5.02415	-5.82569
LSM3	-3.54253	-2.23654	-3.37393	-3.3168	-2.86549
TFDP1	-2.39806	-2.85947	-3.37653	-3.3323	-3.03659
MRPL33	-4.25211	-2.26731	-3.37903	-3.92978	-5.10234
FTL	-2.39084	-2.27505	-3.38696	-4.62303	-5.28693
KNTC1	-2.15309	-3.40837	-3.39013	-4.44638	-2.67398
RBBP8	-2.94556	-2.57239	-3.3966	-2.89694	-2.63322
SDHD	-5.30576	-2.38861	-3.40063	-7.11789	-8.83904
LSM6	-3.62681	-3.16764	-3.40147	-3.6995	-3.37409
C16orf13	-2.36249	-2.66673	-3.40584	-5.23018	-4.53009
CD274	-2.9523	-2.20572	-3.40877	-3.21353	-4.48299
RPL21	-4.63128	-2.30867	-3.4125	-6.40585	-6.68492
HSPA14	-4.73985	-2.37706	-3.41288	-3.99025	-4.50826
MCMBP	-2.0794	-3.41196	-3.4143	-3.01994	-2.51295
VDAC1	-2.55544	-2.42745	-3.42034	-4.71004	-5.26729
OGFRL1	-2.11713	-2.27447	-3.42091	-4.35381	-5.10482
COA6	-4.81481	-2.01795	-3.42468	-4.2937	-5.84681
NEDD4	-3.16071	-3.71667	-3.44535	-7.81237	-12.508
EBNA1BP2	-3.34438	-2.24543	-3.44862	-3.49698	-3.22368
DDX21	-5.9444	-2.45452	-3.45037	-3.6341	-4.25887
IPO5	-3.13468	-2.35455	-3.45405	-5.08536	-5.20414
DARS2	-2.49315	-3.41021	-3.46295	-3.88714	-3.78025
RPL14	-4.98361	-2.26698	-3.46443	-5.79842	-6.00411
GJA9,MYCBP	-3.75156	-2.3486	-3.47393	-4.29233	-4.79836
NUP37	-5.4239	-3.18058	-3.47584	-6.52953	-7.61139
RPL41	-4.16484	-2.35088	-3.47945	-6.13116	-6.45354
RPS29	-5.57781	-2.53459	-3.49073	-8.70799	-6.78557
SPA17	-3.21567	-4.81969	-3.49083	-5.85155	-5.69395
RHEB	-3.3918	-2.54617	-3.49129	-3.4406	-3.683
SNRPG	-4.79945	-2.62286	-3.49357	-4.38686	-4.57525
SOD2	-2.30982	-2.37175	-3.49584	-2.37444	-2.40364
C11orf83	-3.73337	-2.66819	-3.49919	-3.5174	-4.10744
TMEM126B	-4.14548	-2.58324	-3.50922	-3.97066	-3.84667
NFU1	-3.50246	-2.85629	-3.50978	-2.78153	-2.2607
DCLRE1A	-2.32618	-3.55273	-3.5147	-3.83972	-2.93797
COMMD8	-5.91452	-2.32897	-3.52467	-8.18657	-8.91732
NOP58	-4.27902	-2.6027	-3.5279	-3.40879	-3.30679
TAF9	-5.20021	-2.22636	-3.53267	-3.82092	-3.38907
LOC100506844	-5.81537	-3.88152	-3.54319	-3.40105	-2.70876
LSM7	-2.92626	-2.33147	-3.56608	-2.53534	-2.70641
USP12	-3.43464	-2.36731	-3.57125	-2.18232	-2.21588
RPL35	-3.97559	-2.4944	-3.57621	-6.42604	-6.36606
VKORC1L1	-2.48451	-3.31418	-3.58755	-2.12958	-2.15611
WDYHV1	-2.18409	-2.76918	-3.61125	-3.80625	-3.64758
RPL23A	-4.7706	-2.60593	-3.61865	-7.80939	-7.37018
RAD51C	-3.08058	-3.2132	-3.62236	-3.5469	-3.08615
APITD1,APITD1-CORT,CORT	-2.02978	-2.86855	-3.63219	-3.68836	-3.68466
ATPAF1	-2.41021	-3.2511	-3.63564	-3.2382	-2.70515
SASS6	-3.03707	-3.0974	-3.64526	-2.95685	-2.51345
C19orf70	-4.21344	-2.94231	-3.64738	-6.84946	-7.18715
LSM5	-3.93873	-2.72374	-3.65974	-4.44163	-4.25574
MZT2B	-2.35076	-2.72019	-3.67178	-7.39177	-6.89705
LDHA	-3.0353	-3.23344	-3.68343	-4.55301	-3.43245
RAD18	-2.7166	-2.83371	-3.69755	-2.86209	-2.59893
MRPL36	-5.53913	-3.25853	-3.70099	-5.89875	-6.733
EEF1B2	-4.27205	-2.25076	-3.70404	-7.42371	-8.41988
RAP1B	-4.37066	-2.57605	-3.7082	-3.95317	-4.1694
ESD	-5.03545	-2.71908	-3.70869	-4.08824	-3.86182
PPAP2A	-4.38854	-3.313	-3.71031	-3.21195	-3.92426
SNRNP25	-2.65066	-2.70056	-3.71636	-3.41574	-3.13947
FLJ42709	-2.13758	-3.85936	-3.71739	-3.71363	-4.49409
WDR61	-6.15471	-2.95668	-3.72758	-5.42548	-4.85991
DUT	-3.58432	-2.71471	-3.73094	-3.59674	-2.68414
CMC2	-3.52099	-2.70551	-3.73136	-3.93401	-3.67344
RPA2	-2.59629	-2.5973	-3.73438	-3.188	-2.71995
ATP5G1	-6.22188	-2.08976	-3.75822	-4.01946	-2.63817
CYCS	-6.26246	-2.50253	-3.75929	-3.54666	-2.85731
TIMM21	-4.1136	-2.92501	-3.76346	-3.24602	-3.10771
ZDHHC2	-3.36673	-2.97432	-3.76834	-2.86255	-2.14847
PPA1	-3.36902	-2.23926	-3.77454	-2.90223	-2.52906
RPS12	-4.23444	-2.46618	-3.78452	-9.572	-10.3809
RABL5	-2.52652	-5.47781	-3.79219	-3.07403	-2.62277
BRIX1	-5.23195	-2.94454	-3.79547	-4.0959	-4.38842
MBNL1	-3.94184	-2.80663	-3.81039	-8.077	-8.59621
NAA50	-3.15225	-2.84773	-3.81716	-4.28799	-5.01455
CCDC85B	-2.77243	-3.07936	-3.82124	-7.11109	-6.42787
ITGB3BP	-3.86924	-2.86799	-3.82922	-4.3286	-4.21304
PPIH	-2.94194	-2.99802	-3.8391	-4.39993	-3.99737
HAT1	-4.33647	-2.41721	-3.83913	-5.64178	-6.48893
RFC4	-2.78255	-3.16628	-3.84041	-4.11922	-3.10721
TIMM10	-4.73134	-2.62073	-3.86085	-6.301	-7.08678
TMEM141	-3.67659	-2.66575	-3.86731	-10.0605	-8.08305
SMIM11	-3.42319	-2.76579	-3.87039	-6.10698	-4.06009
FGFR1OP	-3.2181	-3.78945	-3.90594	-4.09953	-3.58683
MRPL12	-4.21932	-2.70821	-3.90987	-5.38613	-6.25062
HIST1H2AK	-5.19448	-5.02534	-3.91529	-4.00092	-4.15345
PGP	-2.7276	-2.38869	-3.92002	-3.21237	-2.63204
SNX7	-4.29045	-2.42054	-3.92475	-5.33153	-7.3613
RANBP1	-2.88678	-3.45147	-3.92502	-4.18829	-3.98174
HIST1H3I	-3.75734	-5.70648	-3.93123	-6.53547	-7.79209
HMGN2	-2.47854	-3.16861	-3.93354	-5.76716	-4.41468
NME3	-2.93838	-2.10271	-3.93955	-4.06282	-3.87823
GTF3A	-3.47278	-2.27542	-3.967	-2.8261	-2.37756
GNG12	-3.77111	-2.09126	-3.96854	-5.77876	-9.42002
APRT	-2.43885	-2.00834	-3.99523	-11.4462	-13.7021
EXOSC8	-3.16571	-3.40718	-3.9967	-4.42384	-3.64462
GPN1	-3.42946	-3.69276	-4.002	-4.56809	-4.88169
ADSS	-2.57116	-2.69342	-4.00297	-2.97581	-2.92213
POLD3	-2.54252	-2.57921	-4.01119	-3.82158	-3.3321
SOD1	-4.32557	-2.18974	-4.04921	-5.27068	-5.35301
MGME1	-2.08804	-3.10631	-4.05958	-7.60617	-7.52457
NME1,NME1-NME2,NME2	-4.19942	-2.15906	-4.06059	-5.793	-5.3805
C5orf30	-2.27583	-2.30566	-4.06341	-2.70502	-2.94903
VPS29	-3.49831	-2.59656	-4.06935	-3.16334	-2.74567
RPSA	-4.26557	-2.87384	-4.0735	-11.2731	-11.124
NPM1	-5.774	-2.90859	-4.09587	-7.9065	-9.4682
GEMIN6	-6.72759	-4.06899	-4.09982	-5.0585	-4.81525
PXMP2	-2.64638	-3.71283	-4.11186	-3.4052	-2.71682
ERI1	-2.53071	-3.13579	-4.11628	-4.46683	-4.87682
GLIPR1	-2.07559	-4.06161	-4.13105	-7.96492	-9.15995
HIST4H4	-5.5559	-3.93052	-4.1318	-10.5142	-12.6022
IAH1	-5.18844	-2.754	-4.13879	-5.90665	-5.11591
MNF1	-4.19785	-3.39196	-4.14588	-9.5999	-7.53026
FOPNL	-4.80128	-3.7792	-4.16536	-5.62195	-6.66382
CSE1L	-3.45338	-3.96296	-4.17189	-4.86898	-4.10559
TBL1XR1	-2.34486	-3.93357	-4.17594	-5.43481	-5.06984
SNX5	-3.98558	-2.97224	-4.17791	-7.41764	-8.59829
CLIP4	-4.45918	-3.28242	-4.20734	-6.33511	-4.68474
KNSTRN	-4.20233	-4.45813	-4.22137	-4.62057	-3.93758
SOAT1	-2.28311	-3.269	-4.22198	-6.19829	-7.06495
MRTO4	-4.53713	-2.8822	-4.24705	-4.89602	-5.706
RCC1	-2.69648	-2.116	-4.24961	-4.44197	-4.09598
CD9	-2.09574	-2.01305	-4.25341	-5.15017	-6.66743
RPL12	-4.10514	-2.51792	-4.26989	-8.33447	-7.30523
OSGIN2	-4.12862	-2.4629	-4.29578	-4.33145	-5.09683
APOO	-3.88488	-3.15321	-4.33295	-4.79001	-3.81565
CENPW	-3.20135	-3.42829	-4.34026	-8.57443	-7.46737
MTHFD1	-2.41933	-2.73166	-4.34573	-5.30547	-5.67154
EIF2AK2	-2.37622	-2.04246	-4.37011	-3.95923	-4.0138
SGOL1	-2.72746	-3.71703	-4.3725	-4.17232	-3.40541
ITGB1BP1	-3.6756	-3.64127	-4.38088	-2.97197	-2.00061
CLIC1	-2.16488	-2.5967	-4.3914	-5.70422	-6.77636
NUP35	-5.34378	-3.75799	-4.3984	-4.53719	-3.92556
ZWILCH	-3.69758	-3.85978	-4.43822	-4.15742	-3.25629
TOP2A	-2.52485	-3.82768	-4.44456	-5.45497	-4.74438
COPS3	-3.65219	-3.28898	-4.46277	-3.32681	-2.69297
POLE3	-3.90104	-2.64535	-4.47305	-3.3467	-3.2214
SPDL1	-8.73992	-3.5941	-4.48438	-9.91141	-11.5663
DTYMK	-2.52895	-2.8632	-4.48513	-4.52683	-4.15999
KIF14	-2.43169	-4.06569	-4.50008	-6.16141	-5.13257
HSDL2	-4.86052	-3.40976	-4.51263	-5.22847	-4.89911
EMC9	-2.74912	-2.58295	-4.51389	-3.59627	-3.91114
TPMT	-4.54544	-2.55276	-4.54708	-5.73296	-6.27102
KIAA0101	-4.29935	-2.95292	-4.5616	-20.2312	-19.1619
RNF138	-2.47217	-3.29909	-4.56948	-3.82964	-2.76073
MRPL11	-3.47528	-3.96305	-4.58757	-8.70467	-9.02915
MLF1IP	-2.14166	-4.02447	-4.59218	-5.85841	-3.3627
TMEM194A	-2.89202	-3.63176	-4.61183	-5.04883	-3.27034
DNAJC9	-2.32568	-3.46453	-4.61829	-2.87837	-2.47262
HIST3H2A	-4.06981	-3.63549	-4.65042	-3.26864	-2.89395
LRRFIP2	-2.96627	-4.0216	-4.65167	-4.37402	-4.39088
SNHG12	-3.72007	-2.70086	-4.65916	-3.29083	-2.82355
HIST2H2AC	-5.39473	-3.3486	-4.65939	-5.52897	-5.93727
CTNNAL1	-2.97694	-4.76881	-4.66368	-4.97367	-5.18664
PEX3	-3.69542	-3.06019	-4.68309	-3.61604	-2.76314
DEPDC1	-3.57011	-3.74795	-4.68328	-9.82727	-8.70847
DDX39A	-2.78761	-2.74952	-4.70055	-5.00157	-3.84435
NOP16	-7.75529	-3.2124	-4.74843	-5.19758	-6.65215
DKC1	-3.66977	-2.94407	-4.75805	-3.22348	-3.75804
MIS18A	-2.44961	-4.74695	-4.77871	-3.15925	-2.98463
DIAPH3	-2.3652	-3.05171	-4.80901	-5.76052	-4.27356
TEX30	-4.92591	-3.44236	-4.82166	-3.35516	-3.5081
ORC6	-2.31896	-3.22324	-4.83109	-4.77967	-4.08748
PEA15	-2.87223	-3.06762	-4.83304	-2.74214	-2.45125
DONSON	-3.65459	-2.41187	-4.83967	-3.76137	-3.09011
MCM8	-3.70432	-2.82451	-4.85691	-4.15026	-3.4926
SGOL2	-3.39062	-3.87241	-4.87455	-5.08836	-4.79124
PTTG1	-4.07246	-4.15287	-4.87672	-13.2528	-10.4061
LIMCH1	-2.11144	-3.7392	-4.88071	-10.0212	-10.7598
LYPD1	-2.38361	-2.36428	-4.90203	-23.7708	-44.548
DBF4	-3.56757	-3.58368	-4.90581	-6.0738	-6.65764
ARL6IP6	-2.77285	-6.35345	-4.91626	-4.05696	-2.77356
ZNF365	-7.35696	-2.5741	-4.9197	-6.0439	-5.93217
MEA1	-3.04464	-2.62821	-4.92342	-4.41833	-3.76816
C17orf89	-4.99966	-3.3792	-4.9486	-8.01521	-9.7738
CKAP2	-3.69025	-3.65426	-4.97301	-4.2276	-3.23387
DRAP1	-2.98283	-2.10256	-4.99609	-4.2121	-4.39548
KIAA1524	-3.43148	-3.82482	-5.01511	-5.82376	-4.23361
PRC1	-2.0902	-5.49211	-5.01775	-7.35834	-5.02913
MRPL24	-3.99415	-3.16141	-5.02147	-7.79782	-8.36984
NUCB2	-5.85561	-3.22742	-5.05128	-5.43026	-3.56801
PPAT	-4.60123	-3.03532	-5.05605	-5.72474	-5.18477
HIST2H2BE	-4.4577	-3.62683	-5.0755	-6.37856	-4.81912
CASC5	-2.35589	-4.9169	-5.08131	-5.51672	-3.55163
PSMC3IP	-2.40374	-3.17125	-5.08624	-4.01865	-3.13114
ARHGAP29	-5.35705	-2.65246	-5.08645	-10.4911	-16.3433
MSH2	-2.56735	-3.85166	-5.09941	-3.38238	-2.32685
NCEH1	-5.6399	-3.05106	-5.10234	-12.0387	-15.8064
ANP32E	-2.23428	-4.94342	-5.10245	-7.31374	-9.89775
TMEM48	-4.30848	-4.27105	-5.12087	-6.31665	-4.93117
EMG1	-6.93983	-3.63831	-5.15471	-7.96547	-8.01115
CHPT1	-5.30779	-3.14731	-5.15699	-5.84001	-6.35323
PLK4	-2.88128	-4.3356	-5.18053	-4.61126	-3.71852
SEMA3A	-2.9485	-4.24034	-5.20786	-17.6578	-20.0631
PARPBP	-4.10627	-4.36315	-5.23094	-6.341	-5.04093
SEH1L	-6.72591	-3.41833	-5.25106	-4.75877	-5.53506
CDC7	-2.39235	-3.33991	-5.31029	-4.20029	-2.57384
ERLIN1	-3.17924	-2.86628	-5.31298	-4.31135	-4.97643
CENPH	-2.32452	-5.16841	-5.34241	-8.70654	-4.81625
MCM6	-2.48802	-3.06452	-5.37226	-5.217	-4.10255
GCLM	-4.21309	-2.04387	-5.38416	-8.5893	-8.59561
ACYP1	-3.07782	-3.56304	-5.39361	-3.23006	-2.58802
PCNA-AS1	-3.40253	-3.86051	-5.40281	-6.65298	-3.75393
UAP1	-7.33176	-2.44889	-5.41094	-5.19599	-5.84248
FANCI	-2.00586	-3.24356	-5.43688	-6.59567	-4.13896
H2AFZ	-4.01397	-3.93985	-5.44624	-8.41551	-8.22029
TMEM14A	-3.85195	-3.60185	-5.47455	-4.12113	-2.31126
POLR3K	-6.63152	-2.67793	-5.51236	-6.99071	-6.802
AUNIP	-2.55022	-3.07927	-5.52184	-6.30366	-5.83006
CENPQ	-3.72095	-3.37995	-5.53883	-7.57518	-5.77456
TPX2	-2.11052	-4.92137	-5.54355	-7.19024	-6.10043
ATL3	-2.90303	-2.80741	-5.5467	-7.31359	-7.40839
NCAPG	-3.37519	-3.5803	-5.54947	-7.01319	-5.48838
PSMG1	-5.35423	-2.70723	-5.55059	-6.02541	-6.58234
PDGFRA	-5.1378	-10.2602	-5.56519	-10.3979	-15.867
PRIM1	-2.95668	-5.15824	-5.62702	-5.94312	-3.66837
RPL22L1	-11.2713	-2.48372	-5.64338	-6.43906	-8.5511
LGALS1	-3.3367	-3.12468	-5.64467	-31.8537	-19.0497
FIGNL1	-4.37593	-3.33744	-5.64612	-3.75106	-2.49476
CENPE	-4.2293	-4.34342	-5.66502	-5.96148	-5.23816
LARP6	-2.39544	-3.53605	-5.67512	-7.23002	-7.07966
EFCAB11	-3.51699	-2.94882	-5.71875	-5.18872	-5.59338
ATF1	-5.54632	-4.30609	-5.72204	-6.66613	-6.53089
HIST1H1C	-3.84443	-6.2553	-5.74577	-15.8944	-8.06682
RFC2	-2.15436	-4.05294	-5.77684	-5.45822	-4.79945
DCTPP1	-2.40101	-3.83485	-5.81238	-7.64221	-7.71411
CAST	-3.20135	-4.35967	-5.81448	-7.88696	-9.47522
EXO1	-2.17532	-3.08367	-5.83507	-4.37523	-2.68429
RPA3	-4.56261	-3.48199	-5.83535	-9.15303	-6.92589
NCAPG2	-2.04853	-3.97689	-5.84122	-5.73825	-5.05254
ARL4A	-4.50566	-5.28096	-5.87769	-10.1646	-8.67408
PSME2	-3.14962	-2.08976	-5.90292	-6.36416	-4.98281
SIVA1	-4.19235	-3.42836	-5.92802	-7.78874	-7.38204
HIST1H3A	-4.1257	-4.85537	-5.93098	-8.46048	-7.07407
PRDX6	-3.79992	-2.44367	-5.96317	-10.8436	-14.2234
CENPL	-3.66428	-4.1454	-5.96516	-4.82383	-4.27277
RPL39L	-3.31601	-3.78706	-5.97426	-4.39131	-2.87976
RNASEH2A	-2.06215	-3.27808	-6.00053	-7.23228	-4.91179
TIPIN	-4.43939	-4.5092	-6.03097	-6.5101	-6.60066
DEK	-3.3097	-4.78626	-6.04876	-6.64671	-5.2267
BUB1	-2.80276	-3.96423	-6.05484	-8.3291	-7.04593
CENPK	-3.92567	-4.2286	-6.0725	-6.93964	-3.99892
STIL	-3.51757	-3.80084	-6.12538	-7.09204	-5.60401
PCNA	-4.15751	-4.02366	-6.18271	-7.08516	-5.02488
PTPLB	-4.37457	-6.41571	-6.19339	-5.28634	-5.89883
DSCC1	-3.30956	-3.70514	-6.31643	-5.17318	-3.3168
NDC80	-3.46427	-4.71622	-6.32515	-7.47674	-5.11569
GCSH	-5.4807	-4.32128	-6.35054	-6.76411	-8.03696
CCDC34	-2.65255	-3.33034	-6.35385	-5.39043	-4.4751
SMIM4	-6.47096	-2.52971	-6.3669	-6.26177	-8.6775
LYAR	-5.17278	-6.30904	-6.40106	-6.62932	-8.41306
CHAC2	-8.35755	-4.3043	-6.4746	-10.943	-7.97227
HIST1H2BH	-4.4746	-6.19082	-6.48587	-12.1483	-9.73391
KIF20B	-4.76039	-5.95603	-6.58279	-7.89555	-6.99251
POLE4	-3.66075	-3.24356	-6.59892	-9.13098	-7.36998
RPP40	-8.73998	-2.46827	-6.60116	-5.55451	-6.00319
RACGAP1	-2.92649	-4.94778	-6.63745	-5.99068	-4.13163
HIST2H2BA	-6.40483	-6.08058	-6.65884	-11.0765	-8.61398
CISD1	-7.32546	-2.52101	-6.67173	-6.73842	-5.37912
STRA13	-3.89702	-3.42877	-6.68506	-4.32101	-3.67262
SMC2	-3.55441	-4.60248	-6.70199	-6.16854	-5.42003
KIF18A	-3.59014	-5.42405	-6.7199	-8.43472	-6.70092
B9D1	-3.96382	-3.13753	-6.72135	-8.86635	-8.7086
GMNN	-5.08314	-4.71079	-6.73552	-10.6937	-7.43014
HMMR	-2.83015	-6.07153	-6.79268	-12.1053	-11.2634
MZT1	-5.84912	-4.12811	-6.79503	-7.69803	-6.03268
BOLA3	-8.84444	-4.1508	-6.8496	-9.18004	-9.81433
CENPI	-2.70877	-4.91813	-6.87048	-7.98576	-3.72358
CDC45	-2.18239	-3.65267	-6.87505	-8.65762	-3.68019
ASPM	-3.18736	-6.09193	-6.88101	-6.59444	-5.04072
SLBP	-3.75658	-3.5888	-6.89189	-5.06847	-5.00986
UBE2T	-4.84746	-5.53982	-6.90389	-8.363	-4.97408
MGST1	-2.02841	-3.43819	-6.91659	-31.8515	-34.8508
HMGB2	-3.36121	-7.82939	-6.93041	-7.1381	-4.98869
HIST1H2BD	-5.71796	-4.87536	-6.96272	-8.35413	-5.57101
SFXN4	-4.52723	-3.24338	-6.98026	-5.2346	-3.73889
IKBIP	-7.60285	-2.32505	-7.02764	-6.80644	-5.40926
FARSB	-7.32084	-3.58641	-7.07201	-5.65791	-3.94198
ARHGAP11A	-2.39235	-4.3985	-7.11819	-6.85473	-5.56191
CENPN	-4.37793	-3.89902	-7.13261	-12.172	-7.57019
PPP2R2B	-4.05494	-2.59526	-7.13291	-12.9612	-9.27759
GPATCH4	-4.94956	-4.41523	-7.14112	-6.47208	-8.08148
CDCA8	-2.25884	-4.75818	-7.16283	-5.42499	-5.20974
NDUFAF2	-5.53694	-2.88248	-7.16805	-4.81391	-4.98844
DTL	-2.57462	-3.19592	-7.22246	-6.87624	-4.5377
TTK	-3.22027	-4.85153	-7.27138	-7.83764	-5.20299
FAM35A	-6.65196	-3.84376	-7.29395	-8.48027	-7.66476
HIST1H2AC	-7.56678	-3.53223	-7.36329	-8.58686	-6.63249
NQO1	-2.65023	-2.99513	-7.40013	-33.4777	-36.6093
HSPB11	-4.48224	-3.38736	-7.42937	-8.52541	-6.61999
HCFC1R1	-3.50946	-4.95385	-7.44742	-5.5472	-2.60957
HELLS	-3.32308	-3.21313	-7.50613	-6.46321	-3.85759
FBXO5	-4.67991	-4.44946	-7.60812	-7.39731	-5.77936
OIP5	-3.5237	-6.39888	-7.6473	-10.2265	-9.10103
PRNP	-2.71229	-3.69929	-7.71005	-5.27397	-3.18479
PRPS2	-3.0838	-4.18173	-7.73725	-10.2276	-9.27926
TROAP	-4.51254	-6.24144	-7.75104	-16.9046	-14.2337
SNX10	-2.88056	-2.69521	-7.75405	-9.32459	-5.1196
HIST1H4C	-6.0664	-5.93739	-7.75469	-7.94689	-5.88328
ECT2	-3.47914	-5.67209	-7.76696	-8.29315	-7.33095
RFC3	-4.78962	-5.24117	-7.79133	-6.64229	-4.38155
ADK	-5.35464	-4.08742	-7.80896	-6.62096	-5.94394
NUSAP1	-2.94364	-5.39088	-7.80972	-7.89298	-5.52881
CENPA	-2.77479	-5.666	-7.84281	-9.22584	-6.94113
CDCA7	-4.16002	-4.27516	-7.84553	-7.32602	-5.60949
C19orf48	-2.29968	-3.44194	-7.86976	-7.03178	-5.1235
ANLN	-5.9997	-5.66545	-7.87031	-17.8403	-16.1018
NUDT6	-6.1822	-6.12356	-7.88778	-11.2668	-8.52884
COQ2	-4.27531	-4.15875	-7.88795	-7.45547	-7.39372
MAD2L1	-5.39604	-4.50092	-8.05146	-11.3508	-8.80541
SLC7A11	-3.4354	-3.37585	-8.06967	-17.3163	-20.1766
HIST1H4B	-6.96141	-5.21255	-8.12946	-14.8097	-9.8497
HIST1H2BK	-6.20637	-3.71286	-8.21705	-8.88462	-7.86355
HIST1H2BN	-7.23243	-6.00003	-8.25123	-7.51196	-7.59437
MT1E	-4.52218	-4.72603	-8.28999	-27.3599	-23.6119
NUF2	-4.6827	-5.88564	-8.30822	-9.55715	-6.68668
NEK2	-5.00174	-6.99256	-8.34343	-8.81371	-8.42198
RHNO1	-2.12896	-4.39332	-8.37791	-5.65239	-3.75044
AURKA	-4.21134	-5.89565	-8.38139	-13.3535	-12.9418
TRIP13	-2.64281	-5.17106	-8.4401	-7.0215	-4.98931
IMPDH2	-4.47191	-4.26504	-8.44443	-7.33583	-5.47174
WDR76	-2.642	-3.92698	-8.53192	-6.81881	-3.58065
BCL7C	-2.10748	-3.65578	-8.75077	-4.27712	-3.93597
RFC5	-4.62441	-6.22071	-8.75253	-9.38014	-6.54966
HIST2H2BF	-7.18371	-5.3483	-8.78651	-9.20801	-5.78092
GPD2	-4.34721	-6.39569	-8.80748	-8.27781	-5.72434
SHCBP1	-4.48578	-4.17128	-8.92233	-13.5406	-13.0195
C12orf75	-4.41462	-5.47584	-8.94877	-8.79931	-8.14181
CCNB1	-4.35173	-6.63672	-8.96529	-14.7858	-12.7739
HIST1H2AM	-5.54851	-5.11814	-9.10349	-13.4501	-9.09044
CEP55	-3.42891	-7.03817	-9.18258	-15.0464	-12.8827
MELK	-3.389	-5.49112	-9.19284	-11.3825	-7.78426
MALT1	-2.67176	-8.18085	-9.26178	-12.1696	-11.0929
LRR1	-5.46507	-4.88741	-9.39016	-9.88753	-8.91831
CDCA2	-3.79242	-6.75858	-9.42629	-11.539	-9.03453
FAM111A	-2.1279	-3.76764	-9.46794	-14.6476	-7.92137
ATAD2	-4.35083	-4.92987	-9.52124	-10.0038	-6.03804
HIST2H3D	-5.25988	-9.61435	-9.60863	-25.1603	-20.4499
SPP1	-2.96479	-4.47603	-9.72232	-41.3441	-16.9328
TMEM106C	-4.82684	-5.5027	-9.80529	-14.7005	-9.40625
ZWINT	-4.11496	-4.62685	-9.82229	-12.3203	-8.83322
CDK1	-4.74649	-5.66769	-9.89857	-11.205	-7.06735
CKLF,CKLF-CMTM1,CMTM1	-4.34905	-4.20021	-9.95561	-8.47316	-6.31551
KCTD9	-5.39297	-4.88111	-9.98305	-12.7379	-12.6274
UBE2C	-4.66692	-5.89601	-9.99689	-8.50841	-6.84495
HJURP	-4.55569	-5.60669	-10.0597	-9.50087	-6.84879
PRKAG2	-4.12362	-8.38837	-10.0916	-11.4608	-13.1056
HIST1H4D	-6.35503	-7.98344	-10.1311	-13.4768	-7.97282
HPRT1	-6.35508	-2.79547	-10.1599	-10.7125	-6.65805
BCYRN1	-12.4998	-3.20417	-10.1937	-26.7475	-21.6664
MCM4	-2.87012	-3.52592	-10.2118	-7.60738	-5.05573
CD70	-5.19895	-14.3103	-10.3003	-22.113	-28.0998
HIST1H2AE	-5.30142	-7.57597	-10.326	-9.88842	-5.77964
FAM195A	-6.42787	-5.05146	-10.4795	-10.6241	-9.86631
HIST1H4H	-5.8963	-6.45747	-10.5565	-17.0385	-11.8927
HIST1H1D	-10.1471	-14.6783	-10.5943	-56.7823	-32.5384
DSN1	-3.92287	-4.29185	-10.6431	-7.66136	-3.93434
CCNA2	-5.95561	-5.63353	-10.7312	-12.3104	-9.38353
ESCO2	-5.82973	-4.58115	-10.7652	-9.93335	-5.58385
PAICS	-5.09842	-6.11092	-10.9578	-19.3039	-20.9178
HIST1H2BJ	-8.81555	-5.53027	-11.1817	-12.9761	-8.2414
RRM2	-2.49638	-4.88426	-11.4454	-14.3856	-8.07795
TCTEX1D2,TM4SF19	-4.25539	-5.63396	-11.4578	-3.74395	-2.59789
KIF23	-4.69225	-7.28283	-11.4938	-13.8262	-10.024
HIST1H3F	-6.05426	-6.77617	-11.5078	-18.4585	-9.94534
PBK	-6.12785	-7.32181	-11.5263	-23.3526	-17.6617
CTSL1	-8.35043	-5.34645	-11.6091	-17.859	-12.0036
BLVRB	-5.28612	-3.38229	-11.7141	-29.4413	-28.3357
CCNE2	-5.06836	-3.29067	-11.8764	-10.2546	-5.24717
HIST1H3H	-8.64748	-6.82699	-12.0564	-20.847	-19.3465
CKS1B	-4.46741	-6.67441	-12.0694	-15.3663	-11.7433
FAM111B	-3.12044	-3.62485	-12.4273	-11.7841	-5.55547
HIST2H2AB	-5.61646	-9.8689	-12.6167	-17.9169	-10.3767
HIST1H2BO	-6.17252	-6.26641	-12.6831	-15.6763	-9.63784
HIST1H2BG	-6.81834	-7.27733	-12.9007	-11.8771	-8.00632
HIST1H3C	-6.27528	-6.02061	-13.0973	-17.2192	-11.5763
GINS2	-5.56712	-8.14102	-14.2748	-15.0085	-9.92378
CDC6	-4.22966	-3.98799	-14.4902	-17.732	-9.99468
HIST1H2AD,HIST1H3D	-7.55248	-7.44298	-14.501	-23.6372	-17.8917
SNORA61	-5.98973	-5.28382	-14.5768	-6.75338	-5.69557
HIST1H2BC	-9.03992	-5.57631	-15.2595	-18.7427	-13.141
HIST1H3J	-9.16776	-7.81497	-16.2459	-25.976	-16.5804
HIST1H2BB	-8.90046	-8.82551	-17.0054	-23.8343	-13.56
HIST1H3B	-8.36967	-7.32394	-17.5385	-22.5951	-11.0659
SPC24	-3.72371	-9.38222	-17.706	-22.5438	-9.07137
HIST1H2AH	-7.3991	-6.97126	-17.8527	-21.9547	-11.2404
HIST1H4I	-7.33868	-10.4396	-18.1052	-23.8684	-11.5152
CDKN3	-9.9744	-6.25617	-18.5879	-24.4951	-14.556
HIST3H2BB	-8.19515	-6.8927	-19.1003	-10.6861	-4.03352
CAV2	-6.28799	-11.8591	-19.4449	-9.7106	-9.81249
TNFRSF12A	-5.20623	-5.38207	-19.8973	-20.0372	-30.5436
TYMS	-4.20006	-5.39241	-20.4981	-15.7558	-7.93417
HIST1H1B	-6.76552	-8.3209	-20.5318	-24.6419	-11.4198
MT2A	-6.38958	-4.80904	-20.7922	-53.1085	-40.543
HIST1H2BL	-6.05808	-11.5236	-20.9351	-18.9921	-8.73314
HIST1H3G	-7.00677	-7.45728	-21.0305	-24.9992	-13.7126
HIST1H2AG	-7.23052	-7.17341	-21.3665	-22.4192	-11.5443
HIST1H2BE	-6.57796	-16.5634	-21.6935	-30.1352	-21.4603
HIST1H2AL	-9.41806	-9.36157	-22.268	-25.278	-13.9144
HIST1H2AB	-11.5989	-9.95865	-23.0705	-37.4694	-18.1726
HIST1H2AI	-8.53931	-9.16186	-24.3129	-28.7018	-12.8153
HIST1H2BI	-7.75013	-10.5776	-24.634	-44.454	-24.3158
LOC541471	-5.09012	-5.74167	-25.7042	-34.1539	-37.3289
ANXA1	-7.39485	-9.76121	-26.9231	-143.203	-126.415
HIST1H4A	-7.14122	-13.1798	-31.1293	-40.9676	-15.3448
DKK1	-11.7875	-13.7602	-31.5081	-32.943	-52.2812
LINC00152	-7.74299	-5.53338	-32.6735	-45.6429	-31.05
KRT81	-2.82874	-9.18787	-33.1312	-126.323	-58.259
HIST1H2BF	-10.8787	-15.61	-38.3246	-45.0861	-25.1663
