# Supplementary material for: SOXC Enhances NGN2‐Mediated Reprogramming of Glioblastoma Cells Into Neuron‐Like Cells by Modulating RhoA and RAC1/CDC42 Pathway Activity
Source: CNS Neurosci Ther. 2024 Oct 10;30(10):e70075. doi: 10.1111/cns.70075 (PMC11467166; doi:10.1111/cns.70075)
Supplement: Supplementary file 9 — TABLES2 All primer sequences utilized in the research. [file CNS-30-e70075-s001.xlsx]

## Sheet: New Microsoft Excel 97-2003 Wor
Chemicals list for signal pathway block
HDAC Inhibitors
Name	Company	Cat#
VPA	Sigma	P4543
RG2833	Selleck	S7292
CDC42 Inhibitor
Name	Company	Cat#	Final Concentration
ZCL278	Selleck	S7293	5μM
PAK1 Inhibitor
Name	Company	Cat#	Final Concentration
IPA-3	Selleck	S7093	10μM
RAC1 Inhibitor
Name	Company	Cat#	Final Concentration
Azathioprine	Selleck	S1721	10μM
EHT 1864	Selleck	S7482	10μM
RhoA Inhibitor
Name	Company	Cat#	Final Concentration
NSC 23766	Selleck	S8031	5μM
ROCK Inhibitor
Name	Company	Cat#	Final Concentration
Y-27632 2HCl	Selleck	S1049	10μM
Thiazovivin	Selleck	S1459	10μM
GSK429286A	Selleck	S1474	10μM
RKI-1447	Selleck	S7195	5μM
JNK Inhibitor
Name	Company	Cat#	Final Concentration
SP600125	Selleck	S1460	5μM
