# Supplementary material for: SOXC Enhances NGN2‐Mediated Reprogramming of Glioblastoma Cells Into Neuron‐Like Cells by Modulating RhoA and RAC1/CDC42 Pathway Activity
Source: CNS Neurosci Ther. 2024 Oct 10;30(10):e70075. doi: 10.1111/cns.70075 (PMC11467166; doi:10.1111/cns.70075)
Supplement: Supplementary file 10 — TABLES3 Information on small molecule compounds used to block various signaling pathways. [file CNS-30-e70075-s005.xlsx]

## Sheet: New Microsoft Excel 97-2003 Wor
Primer list
qPCR primers for histone H3 acetyl K27 Chromatin Immunoprecipitation
Primer name	Sequence
ECT2 promoter Region SET1 F	5' -AGGAGACACTGGGTAAGTTAC
ECT2 promoter Region SET1 R	5' -CTGATACTTTACTATGCACTTTATAC
ECT2 promoter Region SET2 F	5' -GCAGGGAAACCAATAATTACCAG
ECT2 promoter Region SET2 R	5' -GCAGGTTGTGGGGACTTAACA
ECT2 promoter Region SET3 F	5' -AGACGGAGTCTACCTCTTGTTA
ECT2 promoter Region SET3 R	5' -GGTGGCAGGCACCTGTAATC
ECT2 control Region（UTR）SET1 F	5' -GTTTCACTGTGTTAGCCATGATG
ECT2 control Region（UTR）SET1 R	5' -TCAACTATAGGCTGGGCGCG
ECT2 control Region（UTR）SET2 F	5' -AGAGTGGTACATATATTACAATGAA
ECT2 control Region（UTR）SET2 R	5' -AAGTTTGTGCAAACCAATAGACTG
Primers for ECT2 expression detection
Primer name	Sequence
ECT2F	5' -CTCTTCCAGTCCTTAAAGCAGC
ECT2R	5' -GTCTGCCAAGCTAGTCCTCC
Primers for shRNA knockdown efficecy
Primer name	Sequence
YY1 F	5' -ACCTGGCATTGACCTCTCAG
YY1 R	5' -TGCAGCCTTTATGAGGGCAAG
UBE2I F	5' -GGAAGTCCCGAGACAAAGGG
UBE2I R	5' -ATGTTCAAAGTCCCTCGGGC
TRIM28 F	5' -TGTCAGGTGTGAAACGGTCC
TRIM28 R	5' -GGGAAGACCTTGAAGACGGG
Primers for CRISPR KO (SOX4/SOX11)
Primer name	Sequence
SOX4 SET F	5' -CACCGGATCTGCGACCACACCATGA
SOX4 SET R	5' -AAACTCATGGTGTGGTCGCAGATCC
SOX11 SET1 F	5' -CACCGAGTAGTCGGGGAACTCGAAG
SOX11 SET1 R	5' -AAACCTTCGAGTTCCCCGACTACTC
SOX11 SET2 F	5' -CACCGGGATTTGGATTCGTTCAGCG
SOX11 SET2 R	5' -AAACCGCTGAACGAATCCAAATCCC
